# Supplementary material for: Predation-Related Costs and Benefits of Conspecific Attraction in Songbirds—An Agent-Based Approach
Source: PLoS One. 2015 Mar 19;10(3):e0119132. doi: 10.1371/journal.pone.0119132 (PMC4366215; doi:10.1371/journal.pone.0119132)
Supplement: S1 File — (XLSX) [file pone.0119132.s001.xlsx]

## Sheet: males_nnd
male_id	nnd
1	284.115
2	34.9225
3	34.9225
4	115.134
5	218.971
6	172.712
7	161.67
8	478.626
9	278.983
10	40.8428
11	74.0112
12	98.4986
13	85.4541
14	107.496
15	68.7284
16	92.3803
17	99.0494
18	98.4986
19	158.335
20	175.861
21	107.087
22	54.0286
23	190.813
24	42.6296
25	49.3053
26	39.5399
27	39.5399
28	70.1067
29	215.117
30	215.117
31	75.6247
32	81.6104
33	77.8764
34	47.9622
35	62.8464
36	62.8464
37	93.5889
38	56.486
39	85.1937
40	85.1937
41	98.3219
42	91.5547
43	91.5547
44	83.8692
45	89.3119
46	101.773
47	52.3992
48	116.228
49	116.228
50	152.012
51	59.0765
52	96.8201
53	47.9622
54	45.0514
55	88.6275
56	136.819
57	92.3803
58	106.806
59	68.8045
60	68.8045
61	175.759
62	175.759
63	82.5226
64	94.1133
65	59.0765
66	75.6247
67	54.0286
68	82.5226
69	56.486
70	49.3053
71	42.6296
72	88.939
73	157.671
74	93.5889
75	96.8201
76	63.4182
77	45.0514
78	145.184
79	40.8428
80	99.0494
81	118.432
82	68.7284
83	161.67
84	142.839
85	83.8692
86	52.3992
87	94.1133
88	88.5309
89	50.7497
90	136.819
91	63.4182
92	126.931

## Sheet: nests_nnd
nest_id	cent.dist
N01	20.4501
N02	25.8545
N03	8.1636
N04	18.9976
N05	76.9729
N06	97.6164
N07	19.1109
N08	41.3363
N09	15.2392
N10	16.4779
N11	64.3777
N12	49.8939
N13	52.506
N14	49.4892
N15	29.135
N16	42.9451
N17	13.1649
N18	30.3471
N19	65.2254
N20	2.44365
N21	24.8907
N22	42.9635
N23	9.65788
N24	25.65
N25	8.92372
N26	22.0977
N27	45.7232
N28	47.0542
N29	2.11501
N30	65.4351
N31	95.141
N32	97.096
N33	1.84104
N34	12.8939
N35	1.60641
N36	22.6506
N37	40.4191
N38	0.6811
N39	35.9069
N40	8.57405
N41	29.443
N42	38.3358
N43	16.5144
N44	8.27937
N45	5.68931
N46	47.4554
N47	28.2949

## Sheet: legend
variable	description
male_id	the male ID number
nnd	distance to the nearest-neighbor (measured between territory centers)
nest_id	the nest ID number
cent.dist	distance between the nest location and the territory center
