# Supplementary material for: Predation-Related Costs and Benefits of Conspecific Attraction in Songbirds—An Agent-Based Approach
Source: PLoS One. 2015 Mar 19;10(3):e0119132. doi: 10.1371/journal.pone.0119132 (PMC4366215; doi:10.1371/journal.pone.0119132)
Supplement: S2 File — (NLOGO) [file pone.0119132.s002.nlogo]

;;
;; Predation-related costs and benefits of conspecific attraction in songbirds
;;
;;
;; Coded by: Jakub Szymkowiak, Ph.D. student 
;; Contact: saintdgm@gmail.com, jszym@amu.edu.pl
;; Affiliation: Department of Avian Biology & Ecology, Adam Mickiewicz University, Poland
;; 


;;;;;;;;;;;;;;;;;;;;;;;;;;;;;;;;;;;;;;;;;;;;;;;;;;;;;;

;; GLOBAL VARIABLES

breed [ cue-providers ]
breed [ cue-users ]
breed [ foxes ]
breed [ boars ]
breed [ random-settlers ]
breed [ cue-providers.nests ]
breed [ cue-users.nests ]
breed [ random-settlers.nests ]

cue-users-own [ settling.status ]
cue-providers-own [ settling.status ]
foxes-own [ predated.nests time]
boars-own [ sleep.time.boars boars.activity ]

globals [ pred.cue-providers pred.cue-users pred.random-settlers 
          overall.ns cue-providers.ns cue-users.ns random-settlers.ns ]


;;;;;;;;;;;;;;;;;;;;;;;;;;;;;;;;;;;;;;;;;;;;;;;;;;;;;;

;; SETUP PROCEDURES

;; generale procedure for birds setup
to setup-birds  
  clear-all
  setup-patches
  set-default-shape cue-providers "circle"
  set-default-shape cue-users "circle"
  set-default-shape random-settlers "circle"
  set-default-shape cue-providers.nests "circle"
  set-default-shape cue-users.nests "circle"
  set-default-shape random-settlers.nests "circle"
  
  setup-cue-providers  
  setup-cue-users
  
  set pred.cue-providers 0
  set pred.cue-users 0
  set pred.random-settlers 0
  set overall.ns 0
  set cue-providers.ns 0
  set cue-users.ns 0
  set random-settlers.ns 0
  
  if bayesian.updating = false [
   if conspecific.attraction = true [
   while [ count cue-users with [ settling.status = 0 ] > 0]
   [ ask cue-users [ find-conspecific ] 
    ] ]
  
  if conspecific.attraction = true [
   if count cue-users with [ settling.status = 1 ] = N.cue-users
   [ setup-random-settlers ] ] ]
  
  if bayesian.updating = true [ 
   if conspecific.attraction = true [
   while [count cue-users with [settling.status = 0] > 0]
   [ ask cue-users [ find-conspecific ] 
   ask cue-providers [ settle ] ] ]
  
  if conspecific.attraction = true [
   if count cue-users with [ settling.status = 1 ] = N.cue-users
   [ setup-random-settlers ]
   clear-patches
   ask patches [ set pcolor white ]
   est.terr ] ]
  
  if conspecific.attraction = true [
   if count random-settlers = N.random-settlers [
   build.nest ] ]

  if conspecific.attraction = false [
   build.nest ]
  
  reset-ticks
end

;; generale procedure for predators setup
to setup-predators
  setup-foxes
  setup-boars
end

;; environment setup
to setup-patches
  ask patches [ set pcolor white ]
end

;; cue-providers setup procedure
to setup-cue-providers
  if bayesian.updating = false [
   ask n-of N.cue-providers patches [
   while [ count cue-providers < N.cue-providers ]
    [ sprout-cue-providers 1 
      [ set color blue + 3 set size 1
    setxy random-xcor random-ycor
    if any? other turtles in-radius 9 [ die ]
     set settling.status 1
     ask patches in-radius 5 [ set pcolor green ]    
     ] 
    ] 
   ]
  ]
  
  if bayesian.updating = true [
   ask n-of N.cue-providers patches [
   while [ count cue-providers < N.cue-providers ]
    [ sprout-cue-providers 1 
      [ set color blue + 3 set size 1
    setxy random-xcor random-ycor
    if any? other turtles in-radius 9 [ die ]
     set settling.status 1
     ask patches in-radius 5 [ set pcolor green ]    
     ] 
    ] 
   ]
  ]
end

;; cue-users setup procedure
to setup-cue-users
  ask n-of N.cue-users patches [
  while [ count cue-users < N.cue-users ]
   [ sprout-cue-users 1 
     [ set color black + 2 set size 1
   setxy random-xcor random-ycor
   if any? cue-providers in-radius 9 [ die ]
    set settling.status 0
     ] 
    ] 
   ]
end

;; random-settlers setup procedure
to setup-random-settlers
  ask n-of N.random-settlers patches [
  while [ count random-settlers < N.random-settlers ]
   [ sprout-random-settlers 1 
     [ set color violet + 3 set size 1
   setxy random-xcor random-ycor
    
    if any? cue-users in-radius 19 [ die ]
    if any? cue-providers in-radius 19 [ die ]
    if any? other random-settlers in-radius 9 [ die ]   
     ] 
    ] 
   ] 
end

;; nest building procedure
to build.nest
  ask cue-providers [
   ask n-of 1 patches in-radius 3
   [ sprout-cue-providers.nests 1 ]
   ask cue-providers.nests [
   set color blue set size 1 ] ]
  
  ask cue-users [  
   ask n-of 1 patches in-radius 3
   [ sprout-cue-users.nests 1 ] 
   ask cue-users.nests [
   set color black set size 1 ] ]
  
  ask random-settlers [
   ask n-of 1 patches in-radius 3
   [ sprout-random-settlers.nests 1 ]
   ask random-settlers.nests [
   set color violet set size 1 ] ]
end

;; foxes setup procedure
to setup-foxes
  reset-ticks
  clear-all-plots
  set-default-shape foxes "wolf 4"
  ask n-of N.foxes patches [
  sprout-foxes 1 ]
  
  ask foxes [
   set color cyan - 2 set size 1
   setxy random-xcor random-ycor
   set predated.nests 0
   set time 0    
  ]
end

;; boars setup procedure
to setup-boars
  reset-ticks
  clear-all-plots
  set-default-shape boars "wolf 2"
  ask n-of N.boars patches [
  sprout-boars 1 ]
  
  ask boars [
   set color red set size 2.5
   setxy random-xcor random-ycor
   set boars.activity 0
   set sleep.time.boars 0
  ]
end


;;;;;;;;;;;;;;;;;;;;;;;;;;;;;;;;;;;;;;;;;;;;;;;;;;;;;;

;; MOVEMENT PROCEDURES

;; simulation run procedure
to go
  if ticks >= 6400 [ stop ]
   ask foxes [
   move-foxes
   predate-foxes ]
 
   ask boars [       
   move-boars
   predate-boars ]
  tick
end

;; conspecific attraction procedures
to find-conspecific
  ifelse count patches in-radius 5 with [ pcolor = green ] > 0
   [  settle ]
   [ move-cue-users ]    
end

;; settlement decision making procedure
to settle
  if bayesian.updating = false [
   set settling.status 1
   ask patches in-radius 5 [ set pcolor green ] ]
  
  if bayesian.updating = true [
   ifelse count cue-users in-radius perceptual.range with [ settling.status = 1 ] > k.parameter  ;; Bayesian updating
   [ update ]
   [ set settling.status 1
   ask patches in-radius 5 [ set pcolor green ] 
   ]
  if count other cue-providers in-radius 9 > 0
   [update]
  if count other cue-users in-radius 9 > 0
   [update] ]
end

;; birds movement procedure when performing Bayesian updating
to update  
  set settling.status 0
  right random-normal 0 360 forward 1   
end

;; finall territory borders
to est.terr
    ask cue-providers [
  ask patches in-radius 5 [ set pcolor lime ] ]
    
    ask cue-users [
  ask patches in-radius 5 [ set pcolor lime + 1 ] ]

    ask random-settlers [
  ask patches in-radius 5 [ set pcolor lime + 3 ] ]
end 

;; movement procedure for cue-users prospecting behaviour
to move-cue-users 
  right random-normal 0 turning.cue-users forward 1
end

;; boars movement procedures
to move-boars
  if track-boars [ pen-down ]
   ifelse boars.activity < boars.activity.duration
   [ standard-move-boars ]
   [ sleep ]
end

to standard-move-boars
  set boars.activity boars.activity + 1
  right random-normal 0 turning.boars forward 1
end

to sleep
  right random-normal 0 360 forward 0
  set sleep.time.boars sleep.time.boars + 1
   if sleep.time.boars = sleep.duration.boars [ 
    set sleep.time.boars 0 
    set boars.activity 0 ]
end

;; foxes movement procedures
to move-foxes
  if track-fox[ pen-down ]
   ifelse predated.nests > 0
   [ ifelse time > 0
     [ ARS-move-foxes ]
     [ standard-move-foxes ] ]
   [ standard-move-foxes ]
end

to standard-move-foxes
  if track-fox[ pen-down ]
   right random-normal 0 turning.foxes forward 1
end

to ARS-move-foxes
  if track-fox[ pen-down ]
   right random-normal 0 strength.ARS.fox forward 1
   ifelse time < 0
    [ set time 0 ]
    [ set time time - 1 ]
   if time = 0 [ set predated.nests 0 ]
end


;;;;;;;;;;;;;;;;;;;;;;;;;;;;;;;;;;;;;;;;;;;;;;;;;;;;;;

;; PREDATION PROCEDURES

;; foxes foraging procedure
to predate-foxes
  if any? cue-providers.nests-here with [ color = blue ]
   [ let prey one-of cue-providers.nests-here
   set predated.nests predated.nests + 1
   set pred.cue-providers pred.cue-providers + 1
   set time time + duration.ARS.fox
  if prey != nobody
   [ ask prey [ set color red ]                   
   ]]                            
  
  if any? cue-users.nests-here with [ color = black ]
   [ let prey one-of cue-users.nests-here
   set predated.nests predated.nests + 1
   set pred.cue-users pred.cue-users + 1
   set time time + duration.ARS.fox
  if prey != nobody
   [ ask prey [ set color pink ]
   ]]
  
    if any? random-settlers.nests-here with [ color = violet ]
  [ let prey one-of random-settlers.nests-here
   set predated.nests predated.nests + 1
   set pred.random-settlers pred.random-settlers + 1
   set time time + duration.ARS.fox
  if prey != nobody
   [ ask prey [ set color yellow ]
   ]]  
      
end

;; boars foraging procedure
to predate-boars
  if any? cue-providers.nests-here with [ color = blue ]
   [ let prey one-of cue-providers.nests-here
   set pred.cue-providers pred.cue-providers + 1
  if prey != nobody
   [ ask prey [ set color red ]                   
   ]]                       
    
  if any? cue-users.nests-here with [ color = black ]
   [ let prey one-of cue-users.nests-here
   set pred.cue-users pred.cue-users + 1
  if prey != nobody
   [ ask prey [ set color pink ]
   ]]
  
  if any? random-settlers.nests-here with [ color = violet ]
   [ let prey one-of random-settlers.nests-here
   set pred.random-settlers pred.random-settlers + 1
  if prey != nobody
   [ ask prey [ set color yellow ]
   ]] 
end


;;;;;;;;;;;;;;;;;;;;;;;;;;;;;;;;;;;;;;;;;;;;;;;;;;;;;;

;; NEST SURVIVAL CALCULATION

to count-all
  set overall.ns ((( count cue-providers.nests with [ color = blue ] + count cue-users.nests with [ color = black ] + count random-settlers.nests with [ color = violet ]) * 100) / (count cue-providers.nests + count cue-users.nests + count random-settlers.nests))
  set cue-providers.ns ((( count cue-providers.nests with [ color = blue ]) * 100) / count cue-providers.nests)
  set cue-users.ns ((( count cue-users.nests with [ color = black ]) * 100) / count cue-users.nests)
  set random-settlers.ns ((( count random-settlers.nests with [ color = violet ]) * 100) / count random-settlers.nests)
end


;;;;;;;;;;;;;;;;;;;;;;; END ;;;;;;;;;;;;;;;;;;;;;;;;;;
@#$#@#$#@
GRAPHICS-WINDOW
881
12
1494
646
100
100
3.0
1
10
1
1
1
0
1
1
1
-100
100
-100
100
0
0
1
ticks
30.0

BUTTON
12
68
302
104
Setup birds
setup-birds
NIL
1
T
OBSERVER
NIL
NIL
NIL
NIL
1

INPUTBOX
13
108
108
168
N.cue-providers
8
1
0
Number

INPUTBOX
111
108
205
168
N.cue-users
36
1
0
Number

INPUTBOX
15
367
87
427
N.foxes
6
1
0
Number

INPUTBOX
187
367
255
427
N.boars
0
1
0
Number

SLIDER
16
506
169
539
strength.ARS.fox
strength.ARS.fox
0
360
55
5
1
sd
HORIZONTAL

SWITCH
15
431
117
464
track-fox
track-fox
0
1
-1000

SWITCH
187
432
289
465
track-boars
track-boars
0
1
-1000

SLIDER
13
208
162
241
turning.cue-users
turning.cue-users
0
360
15
1
1
sd
HORIZONTAL

SLIDER
186
469
360
502
turning.boars
turning.boars
0
360
10
1
1
sd
HORIZONTAL

MONITOR
551
517
697
562
"social'' nest success [%]
((count cue-providers.nests with [ color = blue ] + count cue-users.nests with [ color = black ]) * 100) / (count cue-providers.nests + count cue-users.nests)
2
1
11

SLIDER
15
469
169
502
turning.foxes
turning.foxes
0
360
10
1
1
sd
HORIZONTAL

PLOT
380
108
876
465
Nest success
Time
Nest success [%]
0.0
12800.0
0.0
100.0
true
true
"" ""
PENS
"overall" 1.0 0 -955883 true "" "plot ((count cue-providers.nests with [ color = blue ] + count cue-users.nests with [ color = black ] + count random-settlers.nests with [ color = violet ]) * 100) / (count cue-providers + count cue-users + count random-settlers)"
"cue-providers" 1.0 0 -13345367 true "" "plot (count cue-providers.nests with [ color = blue ] * 100) / count cue-providers"
"cue-users" 1.0 0 -16777216 true "" "plot (count cue-users.nests with [ color = black ] * 100) / count cue-users"

SLIDER
16
543
169
576
duration.ARS.fox
duration.ARS.fox
10
500
100
1
1
ticks
HORIZONTAL

MONITOR
380
469
546
514
Cue-providers nest success [%]
(count cue-providers.nests with [ color = blue ] * 100) / count cue-providers.nests
2
1
11

MONITOR
550
469
697
514
Cue-users nest success [%]
(count cue-users.nests with [ color = black ] * 100) / count cue-users.nests
2
1
11

BUTTON
549
56
692
104
START SIMULATION
go
T
1
T
OBSERVER
NIL
NIL
NIL
NIL
1

SWITCH
12
172
162
205
conspecific.attraction
conspecific.attraction
0
1
-1000

INPUTBOX
208
108
302
168
N.random-settlers
36
1
0
Number

MONITOR
700
469
877
514
Random-settlers nest success [%]
count random-settlers.nests with [ color = violet ] * 100 / count random-settlers.nests
2
1
11

MONITOR
700
517
877
562
Overall nest success [%]
((count cue-providers.nests with [ color = blue ] + count cue-users.nests with [ color = black ] + count random-settlers.nests with [color = violet]) * 100) / (count cue-providers.nests + count cue-users.nests + count random-settlers.nests)
2
1
11

SLIDER
186
507
361
540
boars.activity.duration
boars.activity.duration
0
200
100
10
1
ticks
HORIZONTAL

SLIDER
186
544
361
577
sleep.duration.boars
sleep.duration.boars
0
200
100
10
1
ticks
HORIZONTAL

TEXTBOX
18
343
168
361
Red Foxes
12
0.0
1

TEXTBOX
188
344
338
362
Wild Boars
12
0.0
1

TEXTBOX
15
42
165
60
Birds
12
0.0
1

BUTTON
14
305
305
338
Setup Predators
setup-predators
NIL
1
T
OBSERVER
NIL
NIL
NIL
NIL
1

TEXTBOX
17
284
167
302
Predators
12
0.0
1

TEXTBOX
10
649
523
672
Coded by: Jakub Szymkowiak, M.Sc. \nContact: saintdgm@gmail.com, jszym@amu.edu.pl
9
0.0
1

TEXTBOX
102
10
252
28
AGENTS SETUP
13
0.0
1

TEXTBOX
598
46
748
64
NIL
11
0.0
1

SWITCH
165
172
303
205
bayesian.updating
bayesian.updating
0
1
-1000

SLIDER
164
244
303
277
perceptual.range
perceptual.range
0
20
15
5
1
NIL
HORIZONTAL

SLIDER
164
208
303
241
k.parameter
k.parameter
2
10
2
1
1
NIL
HORIZONTAL

@#$#@#$#@
## Tips

###BIRD AGENTS SETUP
1. Enter the number of bird agents
2. Select whether conspecific attraction have to be performed or not
3. Select whether Bayesian updating during conspecific attraction will be performed or not
4. Adjust k parameter and perceptual range for Bayesian updating behaviour
5. Press "Setup birds" button

###PREDATORS SETUP
1. Enter the number of predators
2. Select whether predators movement will be tracked or not
3. Select values for parameters that refer to predators movement
4. Press "Setup predators" button

###SIMULATION RUN
1. Press "Start simulation" button
@#$#@#$#@
default
true
0
Polygon -7500403 true true 150 5 40 250 150 205 260 250

airplane
true
0
Polygon -7500403 true true 150 0 135 15 120 60 120 105 15 165 15 195 120 180 135 240 105 270 120 285 150 270 180 285 210 270 165 240 180 180 285 195 285 165 180 105 180 60 165 15

arrow
true
0
Polygon -7500403 true true 150 0 0 150 105 150 105 293 195 293 195 150 300 150

box
false
0
Polygon -7500403 true true 150 285 285 225 285 75 150 135
Polygon -7500403 true true 150 135 15 75 150 15 285 75
Polygon -7500403 true true 15 75 15 225 150 285 150 135
Line -16777216 false 150 285 150 135
Line -16777216 false 150 135 15 75
Line -16777216 false 150 135 285 75

bug
true
0
Circle -7500403 true true 96 182 108
Circle -7500403 true true 110 127 80
Circle -7500403 true true 110 75 80
Line -7500403 true 150 100 80 30
Line -7500403 true 150 100 220 30

butterfly
true
0
Polygon -7500403 true true 150 165 209 199 225 225 225 255 195 270 165 255 150 240
Polygon -7500403 true true 150 165 89 198 75 225 75 255 105 270 135 255 150 240
Polygon -7500403 true true 139 148 100 105 55 90 25 90 10 105 10 135 25 180 40 195 85 194 139 163
Polygon -7500403 true true 162 150 200 105 245 90 275 90 290 105 290 135 275 180 260 195 215 195 162 165
Polygon -16777216 true false 150 255 135 225 120 150 135 120 150 105 165 120 180 150 165 225
Circle -16777216 true false 135 90 30
Line -16777216 false 150 105 195 60
Line -16777216 false 150 105 105 60

car
false
0
Polygon -7500403 true true 300 180 279 164 261 144 240 135 226 132 213 106 203 84 185 63 159 50 135 50 75 60 0 150 0 165 0 225 300 225 300 180
Circle -16777216 true false 180 180 90
Circle -16777216 true false 30 180 90
Polygon -16777216 true false 162 80 132 78 134 135 209 135 194 105 189 96 180 89
Circle -7500403 true true 47 195 58
Circle -7500403 true true 195 195 58

circle
false
0
Circle -7500403 true true 0 0 300

circle 2
false
0
Circle -7500403 true true 0 0 300
Circle -16777216 true false 30 30 240

cow
false
0
Polygon -7500403 true true 200 193 197 249 179 249 177 196 166 187 140 189 93 191 78 179 72 211 49 209 48 181 37 149 25 120 25 89 45 72 103 84 179 75 198 76 252 64 272 81 293 103 285 121 255 121 242 118 224 167
Polygon -7500403 true true 73 210 86 251 62 249 48 208
Polygon -7500403 true true 25 114 16 195 9 204 23 213 25 200 39 123

cylinder
false
0
Circle -7500403 true true 0 0 300

dot
false
0
Circle -7500403 true true 90 90 120

face happy
false
0
Circle -7500403 true true 8 8 285
Circle -16777216 true false 60 75 60
Circle -16777216 true false 180 75 60
Polygon -16777216 true false 150 255 90 239 62 213 47 191 67 179 90 203 109 218 150 225 192 218 210 203 227 181 251 194 236 217 212 240

face neutral
false
0
Circle -7500403 true true 8 7 285
Circle -16777216 true false 60 75 60
Circle -16777216 true false 180 75 60
Rectangle -16777216 true false 60 195 240 225

face sad
false
0
Circle -7500403 true true 8 8 285
Circle -16777216 true false 60 75 60
Circle -16777216 true false 180 75 60
Polygon -16777216 true false 150 168 90 184 62 210 47 232 67 244 90 220 109 205 150 198 192 205 210 220 227 242 251 229 236 206 212 183

fish
false
0
Polygon -1 true false 44 131 21 87 15 86 0 120 15 150 0 180 13 214 20 212 45 166
Polygon -1 true false 135 195 119 235 95 218 76 210 46 204 60 165
Polygon -1 true false 75 45 83 77 71 103 86 114 166 78 135 60
Polygon -7500403 true true 30 136 151 77 226 81 280 119 292 146 292 160 287 170 270 195 195 210 151 212 30 166
Circle -16777216 true false 215 106 30

flag
false
0
Rectangle -7500403 true true 60 15 75 300
Polygon -7500403 true true 90 150 270 90 90 30
Line -7500403 true 75 135 90 135
Line -7500403 true 75 45 90 45

flower
false
0
Polygon -10899396 true false 135 120 165 165 180 210 180 240 150 300 165 300 195 240 195 195 165 135
Circle -7500403 true true 85 132 38
Circle -7500403 true true 130 147 38
Circle -7500403 true true 192 85 38
Circle -7500403 true true 85 40 38
Circle -7500403 true true 177 40 38
Circle -7500403 true true 177 132 38
Circle -7500403 true true 70 85 38
Circle -7500403 true true 130 25 38
Circle -7500403 true true 96 51 108
Circle -16777216 true false 113 68 74
Polygon -10899396 true false 189 233 219 188 249 173 279 188 234 218
Polygon -10899396 true false 180 255 150 210 105 210 75 240 135 240

house
false
0
Rectangle -7500403 true true 45 120 255 285
Rectangle -16777216 true false 120 210 180 285
Polygon -7500403 true true 15 120 150 15 285 120
Line -16777216 false 30 120 270 120

leaf
false
0
Polygon -7500403 true true 150 210 135 195 120 210 60 210 30 195 60 180 60 165 15 135 30 120 15 105 40 104 45 90 60 90 90 105 105 120 120 120 105 60 120 60 135 30 150 15 165 30 180 60 195 60 180 120 195 120 210 105 240 90 255 90 263 104 285 105 270 120 285 135 240 165 240 180 270 195 240 210 180 210 165 195
Polygon -7500403 true true 135 195 135 240 120 255 105 255 105 285 135 285 165 240 165 195

line
true
0
Line -7500403 true 150 0 150 300

line half
true
0
Line -7500403 true 150 0 150 150

pentagon
false
0
Polygon -7500403 true true 150 15 15 120 60 285 240 285 285 120

person
false
0
Circle -7500403 true true 110 5 80
Polygon -7500403 true true 105 90 120 195 90 285 105 300 135 300 150 225 165 300 195 300 210 285 180 195 195 90
Rectangle -7500403 true true 127 79 172 94
Polygon -7500403 true true 195 90 240 150 225 180 165 105
Polygon -7500403 true true 105 90 60 150 75 180 135 105

plant
false
0
Rectangle -7500403 true true 135 90 165 300
Polygon -7500403 true true 135 255 90 210 45 195 75 255 135 285
Polygon -7500403 true true 165 255 210 210 255 195 225 255 165 285
Polygon -7500403 true true 135 180 90 135 45 120 75 180 135 210
Polygon -7500403 true true 165 180 165 210 225 180 255 120 210 135
Polygon -7500403 true true 135 105 90 60 45 45 75 105 135 135
Polygon -7500403 true true 165 105 165 135 225 105 255 45 210 60
Polygon -7500403 true true 135 90 120 45 150 15 180 45 165 90

sheep
false
15
Circle -1 true true 203 65 88
Circle -1 true true 70 65 162
Circle -1 true true 150 105 120
Polygon -7500403 true false 218 120 240 165 255 165 278 120
Circle -7500403 true false 214 72 67
Rectangle -1 true true 164 223 179 298
Polygon -1 true true 45 285 30 285 30 240 15 195 45 210
Circle -1 true true 3 83 150
Rectangle -1 true true 65 221 80 296
Polygon -1 true true 195 285 210 285 210 240 240 210 195 210
Polygon -7500403 true false 276 85 285 105 302 99 294 83
Polygon -7500403 true false 219 85 210 105 193 99 201 83

square
false
0
Rectangle -7500403 true true 30 30 270 270

square 2
false
0
Rectangle -7500403 true true 30 30 270 270
Rectangle -16777216 true false 60 60 240 240

star
false
0
Polygon -7500403 true true 151 1 185 108 298 108 207 175 242 282 151 216 59 282 94 175 3 108 116 108

target
false
0
Circle -7500403 true true 0 0 300
Circle -16777216 true false 30 30 240
Circle -7500403 true true 60 60 180
Circle -16777216 true false 90 90 120
Circle -7500403 true true 120 120 60

tree
false
0
Circle -7500403 true true 118 3 94
Rectangle -6459832 true false 120 195 180 300
Circle -7500403 true true 65 21 108
Circle -7500403 true true 116 41 127
Circle -7500403 true true 45 90 120
Circle -7500403 true true 104 74 152

triangle
false
0
Polygon -7500403 true true 150 30 15 255 285 255

triangle 2
false
0
Polygon -7500403 true true 150 30 15 255 285 255
Polygon -16777216 true false 151 99 225 223 75 224

truck
false
0
Rectangle -7500403 true true 4 45 195 187
Polygon -7500403 true true 296 193 296 150 259 134 244 104 208 104 207 194
Rectangle -1 true false 195 60 195 105
Polygon -16777216 true false 238 112 252 141 219 141 218 112
Circle -16777216 true false 234 174 42
Rectangle -7500403 true true 181 185 214 194
Circle -16777216 true false 144 174 42
Circle -16777216 true false 24 174 42
Circle -7500403 false true 24 174 42
Circle -7500403 false true 144 174 42
Circle -7500403 false true 234 174 42

turtle
true
0
Polygon -10899396 true false 215 204 240 233 246 254 228 266 215 252 193 210
Polygon -10899396 true false 195 90 225 75 245 75 260 89 269 108 261 124 240 105 225 105 210 105
Polygon -10899396 true false 105 90 75 75 55 75 40 89 31 108 39 124 60 105 75 105 90 105
Polygon -10899396 true false 132 85 134 64 107 51 108 17 150 2 192 18 192 52 169 65 172 87
Polygon -10899396 true false 85 204 60 233 54 254 72 266 85 252 107 210
Polygon -7500403 true true 119 75 179 75 209 101 224 135 220 225 175 261 128 261 81 224 74 135 88 99

wheel
false
0
Circle -7500403 true true 3 3 294
Circle -16777216 true false 30 30 240
Line -7500403 true 150 285 150 15
Line -7500403 true 15 150 285 150
Circle -7500403 true true 120 120 60
Line -7500403 true 216 40 79 269
Line -7500403 true 40 84 269 221
Line -7500403 true 40 216 269 79
Line -7500403 true 84 40 221 269

wolf
false
0
Polygon -16777216 true false 253 133 245 131 245 133
Polygon -7500403 true true 2 194 13 197 30 191 38 193 38 205 20 226 20 257 27 265 38 266 40 260 31 253 31 230 60 206 68 198 75 209 66 228 65 243 82 261 84 268 100 267 103 261 77 239 79 231 100 207 98 196 119 201 143 202 160 195 166 210 172 213 173 238 167 251 160 248 154 265 169 264 178 247 186 240 198 260 200 271 217 271 219 262 207 258 195 230 192 198 210 184 227 164 242 144 259 145 284 151 277 141 293 140 299 134 297 127 273 119 270 105
Polygon -7500403 true true -1 195 14 180 36 166 40 153 53 140 82 131 134 133 159 126 188 115 227 108 236 102 238 98 268 86 269 92 281 87 269 103 269 113

wolf 2
false
0
Rectangle -7500403 true true 195 106 285 150
Rectangle -7500403 true true 195 90 255 105
Polygon -7500403 true true 240 90 217 44 196 90
Polygon -16777216 true false 234 89 218 59 203 89
Rectangle -1 true false 240 93 252 105
Rectangle -16777216 true false 242 96 249 104
Rectangle -16777216 true false 241 125 285 139
Polygon -1 true false 285 125 277 138 269 125
Polygon -1 true false 269 140 262 125 256 140
Rectangle -7500403 true true 45 120 195 195
Rectangle -7500403 true true 45 114 185 120
Rectangle -7500403 true true 165 195 180 270
Rectangle -7500403 true true 60 195 75 270
Polygon -7500403 true true 45 105 15 30 15 75 45 150 60 120

wolf 4
false
0
Polygon -7500403 true true 105 75 105 45 45 0 30 45 45 60 60 90
Polygon -7500403 true true 45 165 30 135 45 120 15 105 60 75 105 60 180 60 240 75 285 105 255 120 270 135 255 165 270 180 255 195 255 210 240 195 195 225 210 255 180 300 120 300 90 255 105 225 60 195 45 210 45 195 30 180
Polygon -16777216 true false 120 300 135 285 120 270 120 255 180 255 180 270 165 285 180 300
Polygon -16777216 true false 240 135 180 165 180 135
Polygon -16777216 true false 60 135 120 165 120 135
Polygon -7500403 true true 195 75 195 45 255 0 270 45 255 60 240 90
Polygon -16777216 true false 225 75 210 60 210 45 255 15 255 45 225 60
Polygon -16777216 true false 75 75 90 60 90 45 45 15 45 45 75 60

x
false
0
Polygon -7500403 true true 270 75 225 30 30 225 75 270
Polygon -7500403 true true 30 75 75 30 270 225 225 270

@#$#@#$#@
NetLogo 5.0.4
@#$#@#$#@
@#$#@#$#@
@#$#@#$#@
@#$#@#$#@
@#$#@#$#@
default
0.0
-0.2 0 1.0 0.0
0.0 1 1.0 0.0
0.2 0 1.0 0.0
link direction
true
0
Line -7500403 true 150 150 90 180
Line -7500403 true 150 150 210 180

@#$#@#$#@
0
@#$#@#$#@
